# Supplementary material for: Strong Father–Child Relationships and Other Positive Childhood Experiences, Adverse Childhood Experiences, and Sexual Risk Factors for HIV among Young Adults Aged 19–24 Years, Namibia, 2019: A Cross-Sectional Study
Source: Int J Environ Res Public Health. 2023 Jul 16;20(14):6376. doi: 10.3390/ijerph20146376 (PMC10378761; doi:10.3390/ijerph20146376)
Supplement: Supplementary file 1 [file ijerph-20-06376-s001.zip]

Archive with 1 entries (1 files):
- ijerph-2349941-supplementary.pdf
